# Supplementary material for: Characteristics of Components and Density of Rigid Nanoclay-Filled Medium-Density Polyurethane Foams Produced in a Sealed Mould
Source: Polymers (Basel). 2023 Jul 28;15(15):3228. doi: 10.3390/polym15153228 (PMC10422265; doi:10.3390/polym15153228)
Supplement: Supplementary file 1 [file polymers-15-03228-s001.zip]

Archive with 1 entries (1 files):
- polymers-2505480-supplementary.pdf
